# Supplementary material for: Evaluation of ivermectin mass drug administration for malaria transmission control across different West African environments
Source: Malar J. 2014 Nov 3;13:417. doi: 10.1186/1475-2875-13-417 (PMC4226880; doi:10.1186/1475-2875-13-417)
Supplement: Supplementary file 2 — Additional file 2: Table S1: Sporozoite-infected malaria vectors collected indoor and outdoor. Sample sizes are indicated in brackets. HLC, LTC refer to human-landing catch and light trap catch, respectively. (XLSX 45 KB) [file 12936_2014_3580_MOESM2_ESM.xlsx]

## Sheet: Table S1
Field site	Collection		Anopheles species
	Location	Method	gambiae s.s.	coluzzi	hybrid M/S	arabiensis	funestus	coustani	nili	pharoensis	rufipes
Burkina Faso (2013)	Indoor	Aspiration	116 (2138)	12 (155)	0 (2)	4 (47)	2 (89)	0 (0)	0 (0)	0 (0)	0 (3)
	Outdoor	HLC	1 (29)	0 (0)	0 (0)	1 (11)	1 (49)	0 (2)	2 (59)	0 (1)	0 (0)
		LTC	0 (0)	0 (0)	0 (0)	0 (0)	0 (0)	0 (0)	0 (0)	0 (0)	0 (0)
		Tent	0 (20)	0 (0)	0 (0)	0 (2)	0 (0)	0 (3)	0 (31)	0 (3)	0 (0)
Liberia (2013)	Indoor	Aspiration	16 (598)	0 (0)	0 (0)	0 (0)	0 (0)	0 (0)	0 (0)	0 (0)	0 (0)
	Outdoor	HLC	0 (0)	0 (0)	0 (0)	0 (0)	0 (0)	0 (0)	0 (0)	0 (0)	0 (0)
		LTC	0 (0)	0 (0)	0 (0)	0 (0)	0 (0)	0 (0)	0 (0)	0 (0)	0 (0)
		Tent	0 (0)	0 (0)	0 (0)	0 (0)	0 (0)	0 (0)	0 (0)	0 (0)	0 (0)
Senegal (2012)	Indoor	Aspiration	19 (652)	0 (0)	0 (0)	0 (124)	1 (37)	0 (0)	0 (0)	0 (0)	0 (1)
	Outdoor	HLC	0 (0)	0 (0)	0 (0)	0 (0)	0 (0)	0 (0)	0 (0)	0 (0)	0 (0)
		LTC	0 (10)	0 (0)	0 (0)	0 (5)	0 (2)	0 (0)	0 (0)	0 (0)	0 (0)
		Tent	32 (956)	0 (0)	0 (0)	0 (14)	0 (0)	0 (1)	0 (0)	0 (0)	0 (0)
